# Supplementary material for: The Use of Live Action, Animation, and Computer-Generated Imagery in the Depiction of Non-Human Primates in Film
Source: Animals (Basel). 2022 Jun 18;12(12):1576. doi: 10.3390/ani12121576 (PMC9219458; doi:10.3390/ani12121576)
Supplement: Supplementary file 1 [file animals-12-01576-s001.zip]

Archive with 1 entries (1 files):
- animals-1759276-supplementary.xlsx
