# Supplementary material for: The Use of Live Action, Animation, and Computer-Generated Imagery in the Depiction of Non-Human Primates in Film
Source: Animals (Basel). 2022 Jun 18;12(12):1576. doi: 10.3390/ani12121576 (PMC9219458; doi:10.3390/ani12121576)
Supplement: Supplementary file 1 [file animals-12-01576-s001.zip › animals-1759276-supplementary.xlsx]

## Sheet: Sheet1
movie#	title	date	director	femaledirector	directorpimecountry	rating	G&PG	PG13	R&NR	IMDbscore	RTCscore	RTAscore	USDWW	comedy	adventure	drama	fantasy	family	action	doc/bio	scifi	romance	mystery/crime	thriller/horror	identifiable	genus	ape	newm	oldm	prosimian	allage	children	addolecent	adult	live	cgi	animated	costumed	acolor	alocomotion	ulocomotion	arange	pet	captive	anthrolike	wild	novocal	natvocalsound	signlanguage
1	Aladdin	2019	Ritchie	0	0	PG	1	0	0	7	57	94	1959693953	0	1	0	1	1	0	0	0	0	0	0	1	Cebus	0	1	0	0	0	1	0	0	0	1	0	0	1	1	1	0	1	0	0	0	0	1	0
1	Aladdin	2019	Ritchie	0	0	PG	1	0	0	7	57	94	1959693953	0	1	0	1	1	0	0	0	0	0	0	1	Macaca	0	0	1	0	0	1	0	0	0	1	0	0	1	1	0	0	0	1	0	0	0	1	0
2	Wonder Park	2019	Brown	0	0	PG	1	0	0	5.8	34	44	119559110	1	1	0	0	0	0	0	0	0	0	0	1	Pan	1	0	0	0	0	1	0	0	0	0	1	0	1	0	1	0	0	0	1	0	0	0	0
3	The Lion King	2019	Favreau	0	0	PG	1	0	0	6.9	53	88	1656943394	0	1	1	0	0	0	0	0	0	0	0	1	Mandrillus	0	0	1	0	0	1	0	0	0	1	0	0	1	1	0	0	0	0	1	1	0	0	0
3	The Lion King	2019	Favreau	0	0	PG	1	0	0	6.9	53	88	1656943394	0	1	1	0	0	0	0	0	0	0	0	1	Galago	0	0	0	1	0	1	0	0	0	1	0	0	1	1	0	1	0	0	0	1	0	0	0
3	The Lion King	2019	Favreau	0	0	PG	1	0	0	6.9	53	88	1656943394	0	1	1	0	0	0	0	0	0	0	0	1	Chlorocebus	0	0	1	0	0	1	0	0	0	1	0	0	1	1	0	1	0	0	0	1	0	1	0
4	Dora and the Lost City of Gold	2019	Bobin	0	0	PG	1	0	0	6	84	88	119682635	1	1	0	0	0	0	0	0	0	0	0	0	Generic Monkey	0	0	0	0	0	0	1	0	0	1	0	0	0	1	1	0	1	0	0	0	0	1	0
5	Jumanji: Next Level	2019	Kasdan	0	0	PG13	0	1	0	6.7	72	87	796575993	1	1	0	0	0	1	0	0	0	0	0	1	Mandrillus	0	0	1	0	0	0	1	0	0	1	0	0	1	1	0	0	0	0	0	1	0	1	0
6	Mary Poppins Returns	2018	Marshall	0	0	PG	1	0	0	6.7	79	65	349537494	1	0	0	1	1	0	0	0	0	0	0	1	Ateles	0	1	0	0	0	1	0	0	0	0	1	0	0	0	1	0	0	0	1	0	0	1	0
6	Mary Poppins Returns	2018	Marshall	0	0	PG	1	0	0	6.7	79	65	349537494	1	0	0	1	1	0	0	0	0	0	0	1	Pan	1	0	0	0	0	1	0	0	0	0	1	0	1	0	1	0	0	0	1	0	1	0	0
6	Mary Poppins Returns	2018	Marshall	0	0	PG	1	0	0	6.7	79	65	349537494	1	0	0	1	1	0	0	0	0	0	0	1	Pongo	1	0	0	0	0	1	0	0	0	0	1	0	1	0	1	0	0	0	1	0	1	0	0
6	Mary Poppins Returns	2018	Marshall	0	0	PG	1	0	0	6.7	79	65	349537494	1	0	0	1	1	0	0	0	0	0	0	1	Nomascus	1	0	0	0	0	1	0	0	0	0	1	0	1	1	1	0	0	0	1	0	1	0	0
7	Rampage	2018	Peyton	0	0	PG13	0	1	0	6.1	51	71	428028233	0	1	0	0	0	1	0	1	0	0	0	1	Gorilla	1	0	0	0	0	0	0	1	0	1	0	0	1	1	1	0	0	1	0	0	0	1	1
8	Mowgli: Legend of the Jungle	2018	Serkis	0	0	PG13	0	1	0	6.5	53	51		0	1	1	1	0	0	0	0	0	0	0	0	Generic Monkey	0	0	0	0	0	0	1	1	0	1	0	0	0	1	0	1	0	0	1	1	0	1	0
8	Mowgli: Legend of the Jungle	2018	Serkis	0	0	PG13	0	1	0	6.5	53	51		0	1	1	1	0	0	0	0	0	0	0	1	Semnopithecus	0	0	1	0	0	0	1	1	0	1	0	0	1	1	1	1	0	0	1	1	0	1	0
8	Mowgli: Legend of the Jungle	2018	Serkis	0	0	PG13	0	1	0	6.5	53	51		0	1	1	1	0	0	0	0	0	0	0	1	Macaca	0	0	1	0	0	0	1	1	0	1	0	0	1	1	1	1	0	0	1	1	0	1	0
9	Kong: Skull Island	2017	Vogt-Roberts	0	0	PG13	0	1	0	6.6	75	69	566652812	0	1	0	1	0	1	0	0	0	0	0	1	Gorilla	1	0	0	0	0	0	1	1	0	1	0	0	1	0	1	0	0	0	0	1	0	1	0
10	Born in China	2017	Lu	0	1	G	1	0	0	7.2	85	73	25081168	0	0	0	0	0	0	1	0	0	0	0	1	Rhinopithecus	0	0	1	0	1	0	0	0	1	0	0	0	1	1	0	1	0	0	0	1	0	1	0
11	Jane	2017	Morgen	0	0	PG	1	0	0	7.8	98	84	1921221	0	0	0	0	0	0	1	0	0	0	0	1	Pan	1	0	0	0	0	0	0	1	1	0	0	0	1	1	1	1	0	0	0	1	0	1	0
12	The Zookeeper's Wife	2017	Caro	1	0	PG13	0	1	0	7	64	76	26152835	0	0	1	0	0	0	0	0	0	0	0	1	Macaca	0	0	1	0	0	0	0	1	1	0	0	0	1	1	0	0	0	1	0	0	0	1	0
13	Coco	2017	Unkrich & Molina	0	0	PG	1	0	0	8.4	97	94	807082196	0	1	0	0	1	0	0	0	0	0	0	1	Cebus	0	1	0	0	0	1	0	0	0	0	1	0	0	1	0	0	1	0	0	0	0	1	0
14	Pirates of the Caribbean: Dead Men Tell No Tales	2017	Ronning & Sandberg	0	0	PG13	0	1	0	6.6	30	61	794861794	0	1	0	1	0	1	0	0	0	0	0	1	Cebus	0	1	0	0	0	0	1	1	1	0	0	0	1	1	1	0	1	0	0	0	0	1	0
15	War for the Planet of the Apes	2017	Reeves	0	0	PG13	0	1	0	7.4	94	84	490719763	0	0	1	0	0	1	0	0	0	0	0	1	Pongo	1	0	0	0	0	0	0	1	0	1	0	0	1	1	1	0	0	0	1	0	0	1	1
15	War for the Planet of the Apes	2017	Reeves	0	0	PG13	0	1	0	7.4	94	84	490719763	0	0	1	0	0	1	0	0	0	0	0	1	Gorilla	1	0	0	0	0	0	0	1	0	1	0	0	1	1	1	0	0	0	1	0	0	1	1
15	War for the Planet of the Apes	2017	Reeves	0	0	PG13	0	1	0	7.4	94	84	490719763	0	0	1	0	0	1	0	0	0	0	0	1	Pan	1	0	0	0	0	0	0	1	0	1	0	0	1	1	1	0	0	0	1	0	0	1	1
16	Spark: A Space Tail	2016	Woodley	1	0	PG	1	0	0	4.5	14	36	1040689	0	1	0	0	0	1	0	0	0	0	0	0	Generic Monkey	0	0	0	0	0	1	0	0	0	0	1	0	0	0	0	0	0	0	1	0	0	0	0
16	Spark: A Space Tail	2016	Woodley	1	0	PG	1	0	0	4.5	14	36	1040689	0	1	0	0	0	1	0	0	0	0	0	1	Gorilla	1	0	0	0	0	1	0	0	0	0	1	0	0	0	0	0	0	0	1	0	0	0	0
16	Spark: A Space Tail	2016	Woodley	1	0	PG	1	0	0	4.5	14	36	1040689	0	1	0	0	0	1	0	0	0	0	0	1	Pan	1	0	0	0	0	1	0	0	0	0	1	0	0	0	0	0	0	0	1	0	0	0	0
17	Kung Fu Panda 3	2016	Carloni & Yuh Nelson	1	1	PG	1	0	0	7.1	87	78	521170825	0	1	0	0	0	1	0	0	0	0	0	1	Rhinopithecus	0	0	1	0	0	1	0	0	0	0	1	0	0	0	1	1	0	0	1	0	0	0	0
18	The Jungle Book	2016	Favreau	0	0	PG	1	0	0	7.4	94	86	966550600	0	1	1	0	1	0	0	0	0	0	0	1	Gicantopithecus	1	0	0	0	0	1	0	0	0	1	0	0	1	0	1	0	0	0	1	1	0	0	0
18	The Jungle Book	2016	Favreau	0	0	PG	1	0	0	7.4	94	86	966550600	0	1	1	0	1	0	0	0	0	0	0	1	Hoolock	1	0	0	0	0	1	0	0	0	1	0	0	1	1	1	1	0	0	1	1	0	1	0
18	The Jungle Book	2016	Favreau	0	0	PG	1	0	0	7.4	94	86	966550600	0	1	1	0	1	0	0	0	0	0	0	1	Semnopithecus	0	0	1	0	0	1	0	0	0	1	0	0	1	1	1	1	0	0	1	1	0	1	0
18	The Jungle Book	2016	Favreau	0	0	PG	1	0	0	7.4	94	86	966550600	0	1	1	0	1	0	0	0	0	0	0	1	Macaca	0	0	1	0	0	1	0	0	0	1	0	0	1	1	1	1	0	0	1	1	0	1	0
19	The Legend of Tarzan	2016	Yates	0	0	PG13	0	1	0	6.2	36	58	356700357	0	1	1	0	0	1	0	0	0	0	0	1	Gorilla	1	0	0	0	0	0	0	1	0	1	0	0	1	1	1	1	0	0	0	1	0	1	0
20	Kubo and the Two Strings	2016	Knight	0	0	PG	1	0	0	7.8	97	86	76249438	0	1	0	0	0	1	0	0	0	0	0	1	Macaca	0	0	1	0	1	0	0	0	0	0	1	0	1	1	1	1	1	0	0	0	0	0	0
21	Sing	2016	Jennings	0	0	PG	1	0	0	7.1	72	72	634151679	1	0	0	0	1	0	0	0	0	0	0	1	Gorilla	1	0	0	0	0	1	0	0	0	0	1	0	1	0	1	0	0	0	1	0	0	0	0
22	Monkey Kingdom	2015	Linfield & Afothergill	0	0	G	1	0	0	7.3	93	76	16839663	0	0	0	0	0	0	1	0	0	0	0	1	Macaca	0	0	1	0	1	0	0	0	1	0	0	0	1	1	0	1	0	0	0	1	0	1	0
22	Monkey Kingdom	2015	Linfield & Afothergill	0	0	G	1	0	0	7.3	93	76	16839663	0	0	0	0	0	0	1	0	0	0	0	1	Semnopithecus	0	0	1	0	1	0	0	0	1	0	0	0	1	1	0	1	0	0	0	1	1	0	0
23	Rio 2	2015	Saldanha	0	1	G	1	0	0	6.3	48	58	498781117	1	1	0	0	0	0	0	0	0	0	0	1	Saimiri	0	1	0	0	0	1	0	0	0	0	1	0	1	1	0	1	0	0	0	1	0	0	0
24	Rio 2	2016	Saldanha	0	1	G	1	0	0	6.3	48	58	498781117	1	1	0	0	0	0	0	0	0	0	0	1	Sanguinus	0	1	0	0	0	1	0	0	0	0	1	0	1	1	1	1	1	0	0	0	0	1	0
24	Dawn of the Planet of the Apes	2014	Reeves	0	0	PG13	0	1	0	7.6	90	88	710644566	0	1	1	0	0	1	0	0	0	0	0	1	Pongo	1	0	0	0	0	0	0	1	0	1	0	0	1	1	1	0	0	0	1	0	0	1	1
24	Dawn of the Planet of the Apes	2014	Reeves	0	0	PG13	0	1	0	7.6	90	88	710644566	0	1	1	0	0	1	0	0	0	0	0	1	Gorilla	1	0	0	0	0	0	0	1	0	1	0	0	1	1	1	0	0	0	1	0	0	1	1
24	Dawn of the Planet of the Apes	2014	Reeves	0	0	PG13	0	1	0	7.6	90	88	710644566	0	1	1	0	0	1	0	0	0	0	0	1	Pan	1	0	0	0	0	0	0	1	0	1	0	0	1	1	1	0	0	0	1	0	0	1	1
25	Virunga	2014	Einsiedel	0	0	NR	0	0	1	8.2	100	92		0	0	0	0	0	0	1	0	0	0	0	1	Gorilla	1	0	0	0	0	0	0	1	1	0	0	0	1	1	0	1	0	1	0	1	0	1	0
26	Night at the Museum: Secret of the Tomb	2014	Levy	0	0	PG	1	0	0	6.2	47	57	363204635	1	1	0	1	0	0	0	0	0	0	0	1	Cebus	0	1	0	0	1	0	0	0	1	1	0	0	1	1	1	0	0	1	0	0	0	1	0
27	Wolf of Wall Street	2014	Scorsese	0	0	R	0	0	1	8.2	78	82	392000694	0	0	1	0	0	0	1	0	1	0	0	1	Pan	1	0	0	0	0	0	0	1	1	0	0	0	1	0	1	0	1	0	0	0	1	0	0
28	The Hangover part III	2013	Phillips	0	0	R	0	0	1	5.8	20	44	362000072	1	0	0	0	0	0	0	0	1	0	0	1	Sapajus	0	1	0	0	0	0	0	1	1	0	0	0	1	1	0	0	1	0	0	0	0	1	0
29	Cloudy with a Chance of Meatballs 2	2013	Cameron & Pearn	0	0	PG	1	0	0	6.4	71	66	274325949	1	1	0	0	0	0	0	0	0	0	0	1	Pongo	1	0	0	0	0	1	0	0	0	0	1	0	0	0	1	0	1	0	0	0	0	0	0
29	Cloudy with a Chance of Meatballs 2	2013	Cameron & Pearn	0	0	PG	1	0	0	6.4	71	66	274325949	1	1	0	0	0	0	0	0	0	0	0	1	Ateles	0	1	0	0	0	1	0	0	0	0	1	0	1	1	1	0	1	0	0	0	1	0	0
30	Rock of Ages	2012	Shankman	0	0	PG13	0	1	0	5.9	42	55	59418613	1	0	1	0	0	0	0	0	0	0	0	1	Papio	0	0	1	0	0	0	0	1	1	0	0	0	0	1	1	0	1	0	0	0	1	0	0
31	Gambit	2012	Hoffman	0	0	PG13	0	1	0	5.7	18	23	10200000	1	0	0	0	0	0	0	0	0	1	0	1	Cebus	0	1	0	0	0	0	0	1	1	0	0	0	1	0	1	0	0	1	0	0	1	0	0
32	Treasure Buddies (Disney)	2012	Vince	0	0	G	1	0	0	4.5		54		1	0	0	0	1	0	0	0	0	0	0	1	Cebus	0	1	0	0	0	1	0	0	1	0	0	0	1	0	1	0	0	0	0	0	0	0	0
33	Chimpanzee	2012	Fothergill & Lingield	0	0	G	1	0	0	7.2	76	75	34823764	0	0	0	0	1	0	1	0	0	0	0	1	Pan	1	0	0	0	1	0	0	0	1	0	0	0	1	1	0	1	0	0	0	1	0	1	0
33	Chimpanzee	2013	Fothergill & Lingield	0	0	G	1	0	0	7.2	76	75	34823764	0	0	0	0	1	0	1	0	0	0	0	1	Colobus	0	0	1	0	1	0	0	0	1	0	0	0	1	1	0	1	0	0	0	1	0	1	0
34	Madagascar 3: Europe's Most Wanted	2012	Darnell, McGrath & Vernon	0	0	PG	1	0	0	6.8	79	72	746921274	1	1	0	0	0	0	0	0	0	0	0	1	Lemur	0	0	0	1	0	1	0	0	0	0	1	0	1	0	1	0	0	0	0	1	0	0	0
34	Madagascar 3: Europe's Most Wanted	2012	Darnell, McGrath & Vernon	0	0	PG	1	0	0	6.8	79	72	746921274	1	1	0	0	0	0	0	0	0	0	0	1	Microcebus	0	0	0	1	0	1	0	0	0	0	1	0	1	0	1	0	0	0	0	1	0	0	0
34	Madagascar 3: Europe's Most Wanted	2012	Darnell, McGrath & Vernon	0	0	PG	1	0	0	6.8	79	72	746921274	1	1	0	0	0	0	0	0	0	0	0	1	Daubentonia	0	0	0	1	0	1	0	0	0	0	1	0	1	0	1	0	0	0	0	1	0	0	0
34	Madagascar 3: Europe's Most Wanted	2012	Darnell, McGrath & Vernon	0	0	PG	1	0	0	6.8	79	72	746921274	1	1	0	0	0	0	0	0	0	0	0	1	Pan	1	0	0	0	0	1	0	0	0	0	1	0	1	0	1	0	0	0	0	0	0	1	0
35	Rio	2011	Saldanha	0	1	G	1	0	0	6.9	72	71	483866518	1	1	0	0	0	0	0	0	0	0	0	1	Callithrix	0	1	0	0	1	0	0	0	0	0	1	0	1	0	1	1	0	0	0	1	0	0	0
36	Born to Be Wild (3D)	2011	Lickley	0	0	G	1	0	0	7.6	98	84	41644475	0	1	0	0	0	0	1	0	0	0	0	1	Pongo	1	0	0	0	1	0	0	0	1	0	0	0	1	1	0	1	0	1	0	1	0	1	0
37	The Hangover: Part II	2011	Phillips	0	0	R	0	0	1	6.4	33	52	586764305	1	0	0	0	0	0	0	0	0	0	0	1	Sapajus	0	1	0	0	0	0	0	1	1	0	0	0	1	1	1	0	1	0	0	0	0	1	0
38	Contagion	2011	Soderbergh	0	0	PG13	0	1	0	6.7	85	63	136515867	0	0	1	0	0	1	0	0	0	0	1	1	Macaca	0	0	1	0	0	0	0	1	1	0	0	0	1	0	0	0	0	1	0	0	1	1	0
39	Kung Fu Panda 2	2011	Yuh Nelson	1	1	PG	1	0	0	7.2	81	74	665692281	0	1	0	0	0	1	0	0	0	0	0	1	Rhinopithecus	0	0	1	0	0	1	0	0	0	0	1	0	0	0	1	1	0	0	1	0	0	0	0
39	Kung Fu Panda 2	2012	Yuh Nelson	1	1	PG	1	0	0	7.2	81	74	665692281	0	1	0	0	0	1	0	0	0	0	0	2	Gorilla	1	0	0	0	0	1	0	0	0	0	1	0	0	0	1	1	0	0	1	0	0	0	0
40	Pirates of the Caribbean: On Stranger Tides	2011	Marshall	0	0	PG13	0	1	0	6.6	33	54	1045713802	0	1	0	1	0	1	0	0	0	0	0	1	Cebus	0	1	0	0	0	0	1	1	1	0	0	0	1	1	1	0	1	0	0	0	0	1	0
41	Zookeeper	2011	Coraci	0	0	PG	1	0	0	5.2	14	41	169852759	1	0	0	1	1	0	0	0	0	0	0	1	Gorilla	1	0	0	0	1	0	0	0	0	0	0	1	1	1	1	0	0	1	0	0	0	0	0
41	Zookeeper	2011	Coraci	0	0	PG	1	0	0	5.2	14	41	169852759	1	0	0	1	1	0	0	0	0	0	0	1	Sapajus	0	1	0	0	1	0	0	0	1	0	0	0	1	1	1	0	0	1	0	0	0	1	0
42	Project Nim	2011	Marsh	0	0	PG13	0	1	0	7.4	97	84	612839	0	0	0	0	0	0	1	0	0	0	0	1	Pan	1	0	0	0	0	0	0	1	1	0	0	0	1	1	1	0	1	0	0	0	0	0	1
43	Rise of the Planet of the Apes	2011	Wyatt	0	0	PG13	0	1	0	7.6	82	77	481800873	0	0	1	0	0	1	0	1	0	0	0	1	Pan	1	0	0	0	0	0	0	1	0	1	0	0	1	1	1	0	1	1	0	1	0	1	1
43	Rise of the Planet of the Apes	2011	Wyatt	0	0	PG13	0	1	0	7.6	82	77	481800873	0	0	1	0	0	1	0	1	0	0	0	1	Pongo	1	0	0	0	0	0	0	1	0	1	0	0	1	1	1	0	0	1	0	0	1	0	0
43	Rise of the Planet of the Apes	2011	Wyatt	0	0	PG13	0	1	0	7.6	82	77	481800873	0	0	1	0	0	1	0	1	0	0	0	1	Gorilla	1	0	0	0	0	0	0	1	0	1	0	0	1	1	1	0	0	1	0	0	0	1	0
44	We Bought a Zoo	2011	Crowe	0	0	PG	1	0	0	7.1	65	71	120081841	1	0	1	0	1	0	0	0	0	0	0	1	Cebus	0	1	0	0	1	0	0	0	1	0	0	0	1	1	0	0	0	1	0	0	0	1	0
45	Eat Pray Love	2010	Murphy	0	0	PG13	0	1	0	5.8	36	42	204594016	0	0	1	0	0	0	1	0	1	0	0	1	Macaca	0	0	1	0	0	0	0	1	1	0	0	0	1	1	0	1	0	0	0	1	1	0	0
46	Creation	2009	Amiel	0	0	PG13	0	1	0	6.7	46	49	2058675	0	0	1	0	0	0	1	0	1	0	0	1	Pongo	1	0	0	0	0	0	0	1	1	0	0	0	1	1	0	1	0	1	0	1	0	1	0
47	Cloudy with a Chnce of Meatballs	2009	Lord & Miller	0	0	PG	1	0	0	6.9	86	72	243006126	1	1	0	0	1	0	0	0	0	0	0	1	Ateles	0	1	0	0	0	1	0	0	0	0	1	0	1	1	1	0	1	0	0	0	0		0
48	Night at the Museum: Battle of the Smithsonian	2009	Levy	0	0	PG	1	0	0	6	45	47	413106170	1	1	0	0	1	0	0	0	0	0	0	1	Cebus	0	1	0	0	1	0	0	0	1	0	0	0	1	0	1	0	0	1	0	0	0	1	0
49	Kit Kittredge: An American Gril	2008	Rozema	1	0	G	1	0	0	6.5	80	69	17657973	1	0	1	0	1	0	0	0	0	0	0	1	Cebus	0	1	0	0	0	1	0	0	1	0	0	0	1	1	0	0	1	0	0	0	0	1	0
50	Horton Hears a Who!	2008	Heyward & Martino	0	0	G	1	0	0	6.8	79	73	298572799	1	1	0	0	0	0	0	0	0	0	0	1	Pan	1	0	0	0	0	1	0	0	0	0	1	0	1	1	0	0	0	0	0	1	0	0	0
51	Kung Fu Panda	2008	Osborne & Stevenson	0	0	PG	1	0	0	7.5	87	82	631746197	0	1	0	0	0	1	0	0	0	0	0	1	Rhinopithecus	0	0	1	0	0	1	0	0	0	0	1	0	0	0	1	1	0	0	1	0	0	0	0
52	Madagascar 2: Escape 2 Africa	2008	Darnell & McGrath	0	0	PG	1	0	0	6.6	64	66	603900354	1	1	0	0	0	0	0	0	0	0	0	1	Lemur	0	0	0	1	0	1	0	0	0	0	1	0	1	0	1	1	0	0	1	1	0	0	0
52	Madagascar 2: Escape 2 Africa	2008	Darnell & McGrath	0	0	PG	1	0	0	6.6	64	66	603900354	1	1	0	0	0	0	0	0	0	0	0	1	Daubentonia	0	0	0	1	0	1	0	0	0	0	1	0	1	0	1	1	0	0	1	1	0	0	0
52	Madagascar 2: Escape 2 Africa	2008	Darnell & McGrath	0	0	PG	1	0	0	6.6	64	66	603900354	1	1	0	0	0	0	0	0	0	0	0	1	Microcebus	0	0	0	1	0	1	0	0	0	0	1	0	1	0	1	1	0	0	1	1	0	0	0
52	Madagascar 2: Escape 2 Africa	2008	Darnell & McGrath	0	0	PG	1	0	0	6.6	64	66	603900354	1	1	0	0	0	0	0	0	0	0	0	1	Pan	1	0	0	0	0	1	0	0	0	0	1	0	1	1	1	0	0	0	0	1	0	1	1
53	Space Chimps	2008	DeMico	0	0	G	1	0	0	4.5	33	33	65097693	1	1	0	0	0	0	0	0	0	0	0	1	Pan	1	0	0	0	0	1	0	0	0	0	1	0	0	0	1	0	0	1	0	0	0	1	0
54	Bloodmonkey	2007	Young	0	0	NR	0	0	1	3.1		19		0	1	0	0	0	1	0	0	0	0	1	1	Generic Ape	1	0	0	0	0	0	0	1	0	0	0	1	0	0	0	0	0	0	0	1	0	0	0
55	Evan Almighty	2007	Shadyac	0	0	PG	1	0	0	5.4	23	52	174440724	1	0	0	1	1	0	0	0	0	0	0	1	Papio	0	0	1	0	1	0	0	0	1	0	0	0	1	0	1	0	0	0	0	0	1	0	0
55	Evan Almighty	2007	Shadyac	0	0	PG	1	0	0	5.4	23	52	174440724	1	0	0	1	1	0	0	0	0	0	0	1	Cebus	0	1	0	0	1	0	0	0	1	0	0	0	1	1	0	0	0	0	0	0	1	0	0
56	The Goldan Compass	2007	Weitz	0	0	PG13	0	1	0	6.1	42	51	372234864	0	1	0	1	1	0	0	0	0	0	0	1	Leontopithecus	0	1	0	0	1	0	0	0	0	1	0	0	1	1	1	0	1	0	0	0	1	0	0
57	Pirets of the Carribbean: At Worlds End	2007	Verbinki	0	0	PG13	0	1	0	7.1	44	72	960996492	0	1	0	1	1	0	0	0	0	0	0	1	Cebus	0	1	0	0	0	0	1	1	1	0	0	0	1	1	1	0	1	0	0	0	0	1	0
58	The Wild	2006	Williams	0	0	G	1	0	0	5.3	19	36	102338515	1	1	0	0	0	0	0	0	0	0	0	0	Generic Monkey	0	0	0	0	0	1	0	0	0	0	1	0	0	0	1	0	0	1	0	0	0	1	0
59	Inland Empire	2006	Lynch	0	0	R	0	0	1	6.9	72	75	4044781	0	0	1	1	0	0	0	0	0	0	0	1	Cebus	0	1	0	0	0	0	0	1	1	0	0	0	1	1	0	0	1	0	0	0	1	0	0
60	Failure to Launch	2006	Dey	0	0	PG13	0	1	0	5.6	24	52	130224158	1	0	0	0	0	0	0	0	1	0	0	1	Cebus	0	1	0	0	0	0	0	1	1	0	0	0	1	0	1	1	0	0	0	1	0	1	0
61	The Fountain	2006	Aronofsky	0	0	PG13	0	1	0	7.2	52	74	16468343	0	0	1	0	0	0	0	0	1	0	0	1	Macaca	0	0	1	0	0	0	0	1	1	0	0	0	1	0	0	0	0	1	0	0	0	1	0
62	The Shaggy Dog	2006	Robbins	0	0	PG	1	0	0	4.4	26	39	87134280	1	0	0	0	1	0	0	0	1	0	0	1	Sapajus	0	1	0	0	1	0	0	0	1	0	0	0	1	1	0	0	0	1	0	0	0	1	0
62	The Shaggy Dog	2006	Robbins	0	0	PG	1	0	0	4.4	26	39	87134280	1	0	0	0	1	0	0	0	1	0	0	1	Pan	1	0	0	0	1	0	0	0	1	0	0	0	1	1	1	0	0	1	0	0	0	1	0
63	Grandma's Boy	2006	Goossen	0	0	R	0	0	1	7	16	85	6566277	1	0	0	0	0	0	0	0	0	0	0	1	Pan	1	0	0	0	0	0	0	1	1	0	0	0	1	1	1	0	1	0	0	0	0	1	0
64	Spymate	2006	Vince	0	0	PG	1	0	0	3.9	17	38	46007	0	1	0	1	1	0	0	0	0	0	0	1	Pan	1	0	0	0	0	1	0	0	1	0	0	0	1	0	1	0	1	0	0	0	0	1	0
65	Doctor Doolitle 3	2006	Thorne	0	0	PG	1	0	0	4		45		1	0	0	1	1	0	0	0	0	0	0	1	Cebus	0	1	0	0	1	0	0	0	1	0	0	0	1	0	1	0	1	0	0	0	0	1	0
66	Curious George	2006	O'Callaghan	0	0	G	1	0	0	6.5	70	69	69865924	1	1	0	0	0	0	0	0	0	0	0	1	Pan	1	0	0	0	0	1	0	0	0	0	1	0	0	0	1	1	1	0	0	1	0	1	0
67	Scary Movie 4	2007	Zucker	0	0	PG13	0	1	0	5.1	35	51	178262620	1	0	0	0	0	0	0	0	0	0	1	1	Papio	0	0	1	0	0	0	0	1	1	0	0	0	1	1	0	0	0	1	0	0	0	1	0
68	Pirets of the Carribbean: Dead Man's Chest	2006	Verbinski	0	0	PG13	0	1	0	7.3	53	72	1066179725	0	1	0	1	0	1	0	0	0	0	0	1	Cebus	0	1	0	0	0	0	1	1	1	0	0	0	1	1	1	0	1	0	0	0	0	1	0
69	Night at the Museum	2006	Levy	0	0	PG	1	0	0	6.4	43	67	574480841	1	1	0	0	1	0	0	0	0	0	0	1	Cebus	0	1	0	0	1	0	0	0	1	0	0	0	1	1	1	0	0	1	0	0	0	1	0
70	Madagascar	2005	Darnell & McGrath	0	0	PG	1	0	0	6.9	54	70	542063846	1	1	0	0	0	0	0	0	0	0	0	1	Lemur	0	0	0	1	0	1	0	0	0	0	1	0	1	0	1	1	0	0	1	1	0	0	0
70	Madagascar	2005	Darnell & McGrath	0	0	PG	1	0	0	6.9	54	70	542063846	1	1	0	0	0	0	0	0	0	0	0	1	Microcebus	0	0	0	1	0	1	0	0	0	0	1	0	1	0	1	1	0	0	1	1	0	0	0
70	Madagascar	2005	Darnell & McGrath	0	0	PG	1	0	0	6.9	54	70	542063846	1	1	0	0	0	0	0	0	0	0	0	1	Daubentonia	0	0	0	1	0	1	0	0	0	0	1	0	1	0	1	1	0	0	1	1	0	0	0
70	Madagascar	2005	Darnell & McGrath	0	0	PG	1	0	0	6.9	54	70	542063846	1	1	0	0	0	0	0	0	0	0	0	1	Pan	1	0	0	0	0	1	0	0	0	0	1	0	1	0	1	0	0	1	0	0	0	0	1
71	Tarzan II	2005	Smith	0	0	G	1	0	0	5.6	33	36		1	1	0	0	0	0	0	0	0	0	0	1	Gorilla	1	0	0	0	0	1	0	0	0	0	1	0	1	1	0	1	0	0	0	1	0	0	0
72	King Kong	2005	Jackson	0	0	PG13	0	1	0	7.2	84	50	562363449	0	1	1	0	0	1	0	0	0	0	0	1	Gorilla	1	0	0	0	0	0	0	1	0	1	0	0	1	1	0	0	0	0	0	1	0	1	0
72	King Kong	2005	Jackson	0	0	PG13	0	1	0	7.2	84	50	562363449	0	1	1	0	0	1	0	0	0	0	0	1	Semnopithecus	0	0	1	0	0	0	0	1	1	0	0	0	1	1	0	0	0	1	0	0	0	1	0
72	King Kong	2005	Jackson	0	0	PG13	0	1	0	7.2	84	50	562363449	0	1	1	0	0	1	0	0	0	0	0	1	Saguinus	0	1	0	0	0	0	0	1	1	0	0	0	1	1	0	0	0	1	0	0	0	1	0
72	King Kong	2005	Jackson	0	0	PG13	0	1	0	7.2	84	50	562363449	0	1	1	0	0	1	0	0	0	0	0	1	Pan	1	0	0	0	0	0	0	1	1	0	0	0	1	1	0	0	0	1	0	0	0	1	0
72	King Kong	2005	Jackson	0	0	PG13	0	1	0	7.2	84	50	562363449	0	1	1	0	0	1	0	0	0	0	0	1	Pongo	1	0	0	0	0	0	0	1	1	0	0	0	1	1	0	0	0	1	0	0	0	1	0
73	Alexander	2004	Stone	0	0	R	0	0	1	5.6	16	35	167298192	0	0	1	0	0	1	1	0	0	0	0	1	Macaca	0	0	1	0	0	0	0	1	1	0	0	0	1	1	1	1	1	0	0	1	0	1	0
74	Anacondas: The Hunt for the Bloof Orchid	2004	Little	0	0	PG13	0	1	0	4.7	26	27	70992898	0	1	0	0	0	1	0	0	0	0	1	1	Cebus	0	1	0	0	0	0	0	1	1	0	0	0	1	1	0	1	1	0	0	0	0	1	0
75	Looney Tunes: Back in Action	2003	Dante & Goldberg	0	0	PG	1	0	0	5.7	56	50	68514844	1	1	0	0	0	0	0	0	0	0	0	1	Cebus	0	1	0	0	0	1	0	0	1	0	0	0	1	0	1	0	0	0	0	0	1	0	0
76	Pirates of the Caribbean: Curse of the Black Pearl	2003	Verbinski	0	0	PG13	0	1	0	8	79	86	654264015	1	1	0	0	0	1	0	0	0	0	0	1	Cebus	0	1	0	0	0	0	1	1	1	1	0	0	1	1	0	0	1	0	0	0	0	1	0
77	The Rundown	2003	Berg	0	0	PG13	0	1	0	6.7	69	66	80981914	1	1	0	0	0	1	0	0	0	0	0	1	Papio	0	0	1	0	0	0	0	1	1	0	0	0	1	1	0	0	0	0	0	1	0	1	0
78	28 Days Later	2003	Boyle	0	0	R	0	0	1	7.6	87	85	85720385	0	0	1	0	0	1	0	0	0	0	1	1	Pan	1	0	0	0	0	0	0	1	1	0	0	1	1	1	0	0	0	1	0	0	0	1	0
79	Rugrats Go Wild!	2003	Eng & Virgien	0	0	PG	1	0	0	5.6	39	39	55250496	1	1	0	0	0	0	0	0	0	0	0	1	Pan	1	0	0	0	0	1	0	0	0	0	1	0	0	0	1	0	1	0	0	0	0	1	0
79	Rugrats Go Wild!	2003	Eng & Virgien	0	0	PG	1	0	0	5.6	39	39	55250496	1	1	0	0	0	0	0	0	0	0	0	0	Generic Monkey	0	0	0	0	0	1	0	0	0	0	1	0	0	0	0	0	0	0	0	1	0	1	0
79	Rugrats Go Wild!	2003	Eng & Virgien	0	0	PG	1	0	0	5.6	39	39	55250496	1	1	0	0	0	0	0	0	0	0	0	1	Nycticebus	0	0	0	1	0	1	0	0	0	0	1	0	1	1	1	1	0	0	0	1	1	0	0
80	Bulletproof Monk	2003	Hunter	0	0	PG13	0	1	0	5.5	23	38	37713879	1	0	0	1	0	1	0	0	0	0	0	1	Cebus	0	1	0	0	0	0	0	1	1	0	0	0	1	1	0	0	1	0	0	0	0	1	0
81	The Jungle Book 2	2003	Trenbirth	0	0	G	1	0	0	5.4	19	30	186303759	0	1	0	0	1	0	0	0	0	0	0	0	Generic Monkey	0	0	0	0	0	1	0	0	0	0	1	0	0	0	1	0	0	0	0	1	0	0	0
82	City of Ghosts	2002	Dillon	0	0	R	0	0	1	6	47	45	1277187	0	0	1	0	0	0	0	0	0	1	1	1	Macaca	0	0	1	0	0	0	0	1	1	0	0	0	1	1	0	1	0	0	0	1	0	1	0
83	The Wild Thornberrys Movie	2002	Malkasian & McGrath	1	0	PG	1	0	0	5.6	80	51	60694737	1	1	0	0	0	0	0	0	0	0	0	1	Pan	1	0	0	0	0	1	0	0	0	0	1	0	0	0	1	0	1	0	0	0	0	0	0
84	Austin Powers in Goldmember	2002	Roach	0	0	PG13	0	1	0	6.2	54	44	296938801	1	1	0	0	0	1	0	0	0	0	0	1	Pan	1	0	0	0	0	0	0	1	1	0	0	0	1	1	0	0	0	1	0	0	1	0	0
85	Frida	2002	Traymor	1	0	R	0	0	1	7.4	57	85	56298474	0	0	1	0	0	0	1	0	1	0	0	1	Saimiri	0	1	0	0	0	0	0	1	1	0	0	0	1	1	0	1	0	0	0	0	1	0	0
85	Frida	2002	Traymor	1	0	R	0	0	1	7.4	57	85	56298474	0	0	1	0	0	0	1	0	1	0	0	1	Cebus	0	1	0	0	0	0	0	1	1	0	0	0	1	1	0	0	1	0	0	0	0	1	0
86	George of the Jungle 2	2003	Grossman	0	0	PG	1	0	0	3.3	17	20	174463257	1	1	0	0	1	0	0	0	0	0	0	1	Cebus	0	1	0	0	0	1	0	0	1	0	0	0	1	1	0	0	0	0	0	1	1	0	0
86	George of the Jungle 2	2003	Grossman	0	0	PG	1	0	0	3.3	17	20	174463257	1	1	0	0	1	0	0	0	0	0	0	1	Gorilla	1	0	0	0	0	1	0	0	0	0	0	1	1	0	1	1	0	0	0	1	0	0	0
87	The Powerpuff Girls Movie	2002	McCracken	0	0	PG	1	0	0	6.6	63	59	16426471	0	1	0	0	0	1	0	0	0	0	0	1	Pan	1	0	0	0	0	1	0	0	0	0	1	0	0	1	1	0	0	1	0	0	0	1	0
87	The Powerpuff Girls Movie	2002	McCracken	0	0	PG	1	0	0	6.6	63	59	16426471	0	1	0	0	0	1	0	0	0	0	0	0	Generic Monkey	0	0	0	0	0	1	0	0	0	0	1	0	0	0	0	0	0	1	0	0	0	1	0
88	Crocodile Dundee in Los Angeles	2001	Wincer	0	0	PG	1	0	0	4.8	11	25	39438674	1	1	0	0	0	1	0	0	0	0	0	1	Pan	1	0	0	0	1	0	0	0	1	0	0	0	1	0	1	0	0	1	0	0	1	0	0
89	Doctor Doolitle 2	2001	Carr	0	0	PG	1	0	0	4.7	42	26	176104344	1	0	0	1	1	0	0	0	0	0	0	1	Cebus	0	1	0	0	1	0	0	0	1	0	0	0	1	1	1	0	1	0	0	0	0	0	0
89	Doctor Doolitle 2	2001	Carr	0	0	PG	1	0	0	4.7	42	26	176104344	1	0	0	1	1	0	0	0	0	0	0	1	Pongo	1	0	0	0	1	0	0	0	1	0	0	0	1	0	0	0	0	1	0	0	0	0	0
90	Jay and Silent Bob Strike Back	2001	Smith	0	0	R	0	0	1	6.8	52	75	33788161	1	0	0	0	0	0	0	0	0	0	0	1	Cebus	0	1	0	0	0	0	0	1	1	0	0	0	1	1	0	0	0	1	0	0	1	0	0
91	Max Keeble's Big Move	2001	Hill	0	0	PG	1	0	0	5.4	29	38	18634654	1	0	0	0	1	0	0	0	0	1	0	1	Pan	1	0	0	0	0	1	0	0	1	0	0	0	1	1	0	0	0	1	0	0	0	1	0
92	Monkeybone	2001	Selick	0	0	PG13	0	1	0	4.7	19	27	7622365	1	0	0	1	0	0	0	0	0	0	0	0	Generic Monkey	0	0	0	0	0	0	0	1	0	0	1	0	0	0	1	0	0	0	0	0	0	0	0
93	Osmosis Jones	2001	Farrelly & Farrelly	0	0	PG	1	0	0	6.3	55	41	14026418	0	1	0	0	0	1	0	0	0	0	0	1	Pan	1	0	0	0	0	1	0	0	1	0	0	0	1	1	0	0	0	1	0	0	0	1	0
94	Planet of the Apes	2001	Burton	0	0	PG13	0	1	0	5.7	44	27	362211740	0	1	0	0	0	1	0	1	0	0	0	1	Pan	1	0	0	0	0	0	0	1	1	0	0	0	1	0	1	0	0	1	0	0	0	1	0
94	Planet of the Apes	2001	Burton	0	0	PG13	0	1	0	5.7	44	27	362211740	0	1	0	0	0	1	0	1	0	0	0	1	Pongo	0	1	0	0	0	0	0	1	1	0	0	0	1	0	0	0	0	1	0	0	1	0	0
94	Planet of the Apes	2001	Burton	0	0	PG13	0	1	0	5.7	44	27	362211740	0	1	0	0	0	1	0	1	0	0	0	0	Generic Ape	1	0	0	0	0	0	0	1	0	0	0	1	0	0	1	0	0	0	1	0	0	1	0
95	Dinosaur	2000	Leighton & Zondag	0	0	PG	1	0	0	6.5	64	48	349822765	0	1	0	0	1	0	0	0	0	0	0	1	Propithecus	0	0	0	1	0	1	0	0	0	1	0	0	1	1	1	1	0	0	0	1	0	0	0
96	Hollow Man	2000	Ver	0	0	R	0	0	1	5.8	27	28	190213455	0	0	0	0	0	1	0	1	0	0	1	1	Pongo	1	0	0	0	0	0	0	1	1	0	0	0	1	1	0	0	0	1	0	0	1	0	0
96	Hollow Man	2000	Ver	0	0	R	0	0	1	5.8	27	28	190213455	0	0	0	0	0	1	0	1	0	0	1	1	Gorilla	1	0	0	0	0	0	0	1	0	1	0	1	1	1	0	0	0	1	0	0	1	0	0
96	Hollow Man	2000	Ver	0	0	R	0	0	1	5.8	27	28	190213455	0	0	0	0	0	1	0	1	0	0	1	1	Cebus	0	1	0	0	0	0	0	1	1	0	0	0	1	0	0	0	0	1	0	0	1	0	0
97	MVP: Most Valuable Primate	2000	Vince	0	0	PG	1	0	0	4.1	20	39	1248746	1	0	0	0	1	0	0	0	0	0	0	1	Pan	1	0	0	0	0	1	0	0	1	0	0	0	1	1	1	0	1	1	0	0	0	1	1
98	Return To Me	2000	Hunter	1	0	PG	1	0	0	6.9	62	79	36609995	1	0	0	0	0	0	0	0	1	0	0	1	Gorilla	1	0	0	0	0	0	0	1	1	0	0	0	1	1	0	0	0	1	0	0	1	0	0
99	The Road to El Dorado	2000	Bergeron & Paul	0	0	PG	1	0	0	6.9	48	65	76432727	1	1	0	0	0	0	0	0	0	0	0	0	Generic Monkey	0	0	0	0	0	1	0	0	0	0	1	0	0	0	0	1	0	0	0	1	1	0	0
100	Space Cowboys	2000	Eastwood	0	0	PG13	0	1	0	6.4	78	53	128884132	0	1	0	0	0	1	0	0	0	0	1	1	Pan	1	0	0	0	0	0	0	1	1	0	0	0	1	0	1	0	0	1	0	0	0	1	0
101	Emporer's New Groove	2000	Dindal	0	0	G	1	0	0	7.3	85	83	169327687	1	1	0	0	0	0	0	0	0	0	0	1	Gorilla	1	0	0	0	0	1	0	0	0	0	1	0	0	0	1	0	0	0	0	0	0	0	0
[truncated: 11 more columns]
